# Supplementary material for: Development of Quantitative Chemical Ionization Using Gas Chromatography/Mass Spectrometry and Gas Chromatography/Tandem Mass Spectrometry for Ambient Nitro- and Oxy-PAHs and Its Applications
Source: Molecules. 2023 Jan 12;28(2):775. doi: 10.3390/molecules28020775 (PMC9867094; doi:10.3390/molecules28020775)
Supplement: Supplementary file 1 [file molecules-28-00775-s001.zip]

Archive with 1 entries (1 files):
- molecules-2064757-supplementary.pdf
